# Supplementary material for: Microcephaly Gene Mcph1 Deficiency Induces p19ARF-Dependent Cell Cycle Arrest and Senescence
Source: Int J Mol Sci. 2024 Apr 23;25(9):4597. doi: 10.3390/ijms25094597 (PMC11083351; doi:10.3390/ijms25094597)
Supplement: Supplementary file 1 [file ijms-25-04597-s001.zip]

Archive with 1 entries (1 files):
- ijms-2935204-supplementary.pdf
